# Supplementary material for: Ni–Cu High-Loaded Sol–Gel Catalysts for Dehydrogenation of Liquid Organic Hydrides: Insights into Structural Features and Relationship with Catalytic Activity
Source: Nanomaterials (Basel). 2021 Aug 6;11(8):2017. doi: 10.3390/nano11082017 (PMC8398823; doi:10.3390/nano11082017)
Supplement: Supplementary file 1 [file nanomaterials-11-02017-s001.zip]

Archive with 1 entries (1 files):
- nanomaterials-1322400-supplementary.pdf
